# Supplementary material for: From Intermediate Epoxy Group to Stable Ether Bridge: Insights from DFT Study on Graphene Quantum Dots
Source: Molecules. 2026 Jun 29;31(13):2269. doi: 10.3390/molecules31132269 (PMC13362549; doi:10.3390/molecules31132269)
Supplement: Supplementary file 1 [file molecules-31-02269-s001.zip]

Archive with 1 entries (1 files):
- molecules-4372891-supplementary.pdf
